# Supplementary material for: Opioid Analgesic as a Positive Allosteric Modulator of Acid-Sensing Ion Channels
Source: Int J Mol Sci. 2024 Jan 24;25(3):1413. doi: 10.3390/ijms25031413 (PMC10855113; doi:10.3390/ijms25031413)
Supplement: Supplementary file 1 [file ijms-25-01413-s001.zip]

Archive with 1 entries (1 files):
- ijms-2775924-supplementary.pdf
